# Supplementary material for: Investigating the genetic architecture of eye colour in a Canadian cohort
Source: iScience. 2022 May 30;25(6):104485. doi: 10.1016/j.isci.2022.104485 (PMC9194134; doi:10.1016/j.isci.2022.104485)
Supplement: Data S1. Genome-wide (p ≤ 5e-8) and suggestive (p ≤ 1e-6) signals identified in the eye colour GWAS meta-analysis, related to Figure 2 [file mmc2.xlsx]

## Sheet: Supplementary-File-1
db SNP	Chromosome	Position (hg19)	A1	A2	Effect Size (Fixed Effects)	Standard Error of the Mean (Fixed Effects)	P-value (Fixed Effects)	Effect Size (Random Effects)	Standard Error of the Mean (Random Effects)	P-value (Random Effects)	I2	Cochran's Q	P-value (Cochran's Q)
rs12203592	6	396321	T	C	-0.16451	0.0285985	8.8e-09	-0.165115	0.0326426	1.24e-08	23.0402	1.29938	0.254326
rs116072038	6	34650865	G	T	-0.438368	0.0773678	1.46e-08	-0.438368	0.0773678	2.07e-08	0	0.705807	0.400839
rs146789479	6	34655594	G	C	-0.400266	0.079706	5.12e-07	-0.400266	0.079706	6.24e-07	0	0.355242	0.551161
rs11751920	6	34655818	C	G	-0.411109	0.079863	2.64e-07	-0.411109	0.079863	3.19e-07	0	0.50157	0.478811
rs10960715	9	12597660	C	T	-0.119933	0.0224226	8.86e-08	-0.119933	0.0224226	1.03e-07	0	0.845276	0.357892
rs13284327	9	12601513	G	A	-0.129733	0.0225132	8.29e-09	-0.129733	0.0225132	1.17e-08	0	0.423049	0.51542
rs1408790	9	12602681	G	A	-0.123382	0.0227198	5.62e-08	-0.123382	0.0227198	6.51e-08	0	0.315236	0.574485
rs10960716	9	12604407	T	G	-0.112537	0.0224739	5.52e-07	-0.112537	0.0224739	6.73e-07	0	0.611626	0.434176
rs10960717	9	12604796	T	G	-0.115525	0.0223519	2.36e-07	-0.11551	0.0224542	2.87e-07	0.898301	1.00906	0.315127
rs713596	9	12605687	G	A	-0.124775	0.0224463	2.72e-08	-0.124775	0.0224463	3.5e-08	0	0.604213	0.436975
rs990649	9	12610225	G	C	-0.112363	0.0223776	5.13e-07	-0.112363	0.0223776	6.26e-07	0	0.80005	0.371078
rs13288558	9	12612529	G	A	-0.120908	0.0225117	7.83e-08	-0.120908	0.0225117	9.21e-08	0	0.953819	0.328749
rs7853779	9	12612893	G	A	-0.122611	0.0224864	4.96e-08	-0.122611	0.0224864	5.9e-08	0	0.985194	0.32092
rs1325117	9	12613472	A	G	-0.120748	0.0225281	8.33e-08	-0.120748	0.0225281	9.75e-08	0	0.843955	0.358268
rs1813695	9	12614265	T	A	-0.117512	0.0224987	1.76e-07	-0.117512	0.0224987	2.13e-07	0	0.907039	0.340901
rs62542863	9	12615226	C	G	-0.122772	0.0224859	4.76e-08	-0.122772	0.0224859	5.69e-08	0	0.714646	0.397906
rs62542866	9	12617933	C	A	-0.116974	0.0224265	1.83e-07	-0.116974	0.0224265	2.22e-07	0	0.576994	0.447493
rs13283649	9	12618337	A	T	-0.116477	0.022417	2.04e-07	-0.116477	0.022417	2.48e-07	0	0.655864	0.418024
rs7466934	9	12619840	T	C	-0.115516	0.0224907	2.8e-07	-0.115516	0.0224907	3.4e-07	0	0.681576	0.409045
rs7036899	9	12620266	G	A	-0.114768	0.0225075	3.41e-07	-0.114768	0.0225075	4.14e-07	0	0.746923	0.387452
rs10756386	9	12621004	G	C	-0.116979	0.0224991	2e-07	-0.116979	0.0224991	2.43e-07	0	0.611286	0.434304
rs10960723	9	12622878	A	C	-0.123421	0.0224849	4.04e-08	-0.123421	0.0224849	4.94e-08	0	0.773434	0.379157
rs977888	9	12624357	T	G	-0.116869	0.0224182	1.86e-07	-0.116869	0.0224182	2.26e-07	0	0.622912	0.429967
rs10809808	9	12624463	G	T	-0.127753	0.022521	1.41e-08	-0.127753	0.022521	2.02e-08	0	0.473973	0.491165
rs1886586	9	12626009	G	T	-0.127332	0.0225788	1.71e-08	-0.127332	0.0225788	2.39e-08	0	0.405747	0.524136
rs10960730	9	12631099	G	A	-0.127989	0.0225349	1.35e-08	-0.127989	0.0225349	1.95e-08	0	0.38672	0.534029
rs10809809	9	12631398	G	A	-0.128553	0.0225462	1.19e-08	-0.128553	0.0225462	1.73e-08	0	0.414941	0.519472
rs7026116	9	12633981	A	T	-0.124858	0.0225426	3.05e-08	-0.124858	0.0225426	3.85e-08	0	0.508758	0.475677
rs12376903	9	12636264	T	C	-0.11938	0.0224909	1.11e-07	-0.11938	0.0224909	1.32e-07	0	0.539547	0.46262
rs7047297	9	12638540	A	T	-0.123856	0.0225736	4.09e-08	-0.123856	0.0225736	4.98e-08	0	0.668262	0.413658
rs10960735	9	12641821	C	T	-0.117651	0.0224417	1.58e-07	-0.117321	0.0251067	1.9e-07	19.9776	1.24965	0.263619
rs1325122	9	12642878	T	C	-0.125763	0.0225358	2.4e-08	-0.125763	0.0225358	3.21e-08	0	0.968657	0.325015
rs10809811	9	12650996	G	C	-0.119955	0.022403	8.58e-08	-0.119493	0.0265749	1e-07	28.805	1.40459	0.235956
rs1408794	9	12651340	G	A	-0.121806	0.0222825	4.59e-08	-0.121788	0.0224651	5.52e-08	1.61096	1.01637	0.313381
rs995263	9	12654578	A	G	-0.126623	0.0225268	1.9e-08	-0.126443	0.0240553	2.61e-08	12.2287	1.13932	0.285795
rs10809813	9	12656509	T	A	-0.126756	0.0225719	1.96e-08	-0.126422	0.0253041	2.65e-08	20.3066	1.25481	0.262636
rs10435754	9	12657603	C	T	0.133401	0.0261105	3.24e-07	0.133401	0.0261105	3.92e-07	0	0.0601519	0.806256
rs7037315	9	12657911	T	A	-0.124256	0.0226208	3.95e-08	-0.124073	0.0239885	4.87e-08	10.99	1.12347	0.289173
rs1590481	9	12658963	G	A	-0.118346	0.0224793	1.4e-07	-0.11816	0.0239415	1.7e-07	11.7558	1.13322	0.28709
rs1575693	9	12660541	G	T	0.135184	0.0241249	2.1e-08	0.135184	0.0241249	2.83e-08	0	0.683524	0.408376
rs1121541	9	12667049	T	C	-0.121295	0.022427	6.36e-08	-0.121295	0.022427	7.32e-08	0	0.840201	0.359339
rs10960748	9	12668805	C	A	-0.120279	0.02222	6.19e-08	-0.120279	0.02222	7.17e-08	0	0.779879	0.377178
rs10960749	9	12671566	A	G	-0.118467	0.0221122	8.44e-08	-0.118467	0.0221122	9.86e-08	0	0.830096	0.362245
rs1408799	9	12672097	C	T	-0.122029	0.023017	1.15e-07	-0.121135	0.0290266	1.37e-07	36.8555	1.58367	0.208233
rs62538946	9	12672130	G	A	0.153765	0.031163	8.05e-07	0.153765	0.031163	9.82e-07	0	0.425709	0.514102
rs1408800	9	12672275	A	G	-0.12299	0.0230604	9.64e-08	-0.122388	0.0270732	1.13e-07	27.219	1.37398	0.241129
rs13294134	9	12673636	G	A	-0.120722	0.0221707	5.18e-08	-0.120498	0.0237761	6.09e-08	12.9375	1.1486	0.283842
rs10960751	9	12675264	C	T	-0.124747	0.0223225	2.29e-08	-0.124747	0.0223225	3.09e-08	0	0.981137	0.321918
rs10960752	9	12675284	A	G	-0.126285	0.0223062	1.5e-08	-0.126285	0.0223062	2.1e-08	0	0.829559	0.3624
rs13296454	9	12677181	A	G	-0.125945	0.0222877	1.6e-08	-0.125945	0.0222877	2.23e-08	0	0.902139	0.342209
rs13297008	9	12677471	A	G	-0.126909	0.022304	1.27e-08	-0.126909	0.022304	1.85e-08	0	0.764356	0.381969
rs10116013	9	12677979	T	A	0.125688	0.0248761	4.36e-07	0.124293	0.0369622	5.26e-07	54.5323	2.19936	0.138068
rs62538958	9	12681629	G	A	0.1607	0.0312475	2.71e-07	0.1607	0.0312475	3.28e-07	0	0.346036	0.556366
rs62538959	9	12681959	A	G	0.160925	0.0312539	2.62e-07	0.160925	0.0312539	3.17e-07	0	0.35403	0.551841
rs10809826	9	12682663	G	C	-0.12456	0.0224002	2.69e-08	-0.12456	0.0224002	3.49e-08	0	0.498852	0.480005
rs62540170	9	12683033	G	A	0.160548	0.0312576	2.8e-07	0.160548	0.0312576	3.39e-07	0	0.369852	0.543085
rs2762460	9	12696478	C	T	-0.121878	0.0224312	5.53e-08	-0.121878	0.0224312	6.42e-08	0	0.663595	0.415294
rs2762461	9	12696499	T	G	-0.116733	0.0223225	1.7e-07	-0.116733	0.0223225	2.05e-07	0	0.520929	0.470446
rs2733831	9	12703484	G	A	-0.118784	0.0223519	1.07e-07	-0.118784	0.0223519	1.27e-07	0	0.443402	0.505485
rs1137134	9	12712157	A	G	-0.111589	0.0221056	4.46e-07	-0.111581	0.0221875	5.4e-07	0.73316	1.00739	0.31553
rs12379024	9	12717405	A	G	-0.110962	0.0223977	7.26e-07	-0.110761	0.0241328	8.83e-07	13.7817	1.15985	0.281497
rs13295868	9	12717912	G	A	-0.111444	0.0224056	6.56e-07	-0.111155	0.0248545	7.94e-07	18.6284	1.22893	0.267615
rs10960764	9	12729218	G	A	-0.111915	0.0226239	7.55e-07	-0.11093	0.031271	9.18e-07	47.4903	1.90441	0.167585
rs1326779	9	12737581	C	T	0.139077	0.023749	4.74e-09	0.137648	0.0344352	6.79e-09	52.2021	2.09214	0.148058
rs1326780	9	12738034	C	T	0.13861	0.0237879	5.65e-09	0.137294	0.0339609	8.06e-09	50.7194	2.0292	0.154302
rs10756400	9	12738157	A	G	0.137042	0.0237928	8.42e-09	0.135768	0.0338166	1.19e-08	50.2873	2.01156	0.156105
rs970944	9	12738401	T	C	0.136273	0.0237883	1.01e-08	0.13498	0.034007	1.5e-08	50.8599	2.035	0.153714
rs970945	9	12738641	T	C	0.136091	0.0238175	1.1e-08	0.134615	0.0358869	1.62e-08	55.7588	2.26034	0.132725
rs970946	9	12738690	A	C	0.136104	0.0238141	1.1e-08	0.134757	0.0346567	1.62e-08	52.5824	2.10892	0.146442
rs970947	9	12738813	G	A	0.134994	0.0237974	1.41e-08	0.133513	0.0356739	2.02e-08	55.2985	2.23706	0.134737
rs10756402	9	12739948	T	A	0.134163	0.0238339	1.81e-08	0.132744	0.0351962	2.47e-08	53.941	2.17113	0.140623
rs10124197	9	12746651	C	T	0.128176	0.0238205	7.41e-08	0.1269	0.0345991	8.69e-08	52.4184	2.10165	0.14714
rs10123986	9	12751889	C	T	0.130467	0.0239381	5.03e-08	0.129454	0.0331313	5.97e-08	47.6395	1.90984	0.166981
rs1074790	9	12752371	T	C	0.130854	0.0239463	4.64e-08	0.129749	0.0340963	5.57e-08	50.522	2.0211	0.155127
rs1126809	11	89017961	A	G	-0.135715	0.0245238	3.13e-08	-0.135715	0.0245238	3.96e-08	0	0.0357227	0.850089
rs3900053	11	89021065	C	T	-0.121585	0.0238473	3.42e-07	-0.121585	0.0238473	4.15e-07	0	0.292516	0.588612
rs1847142	11	89021574	A	G	-0.121811	0.023824	3.17e-07	-0.121811	0.023824	3.84e-07	0	0.320589	0.571254
rs12363772	11	89022446	A	G	-0.121834	0.0238548	3.27e-07	-0.121834	0.0238548	3.96e-07	0	0.280939	0.596087
rs4121403	11	89024455	G	A	-0.121338	0.0238269	3.53e-07	-0.121338	0.0238269	4.27e-07	0	0.140467	0.707817
rs10830253	11	89028043	G	T	-0.123262	0.0237492	2.1e-07	-0.123262	0.0237492	2.56e-07	0	0.104207	0.746839
rs1954772	11	89033269	T	C	-0.126604	0.0237332	9.58e-08	-0.126604	0.0237332	1.12e-07	0	0.103731	0.747398
rs1847140	11	89037064	G	A	-0.123636	0.0236616	1.74e-07	-0.123636	0.0236616	2.1e-07	0	0.0609963	0.804928
rs34993346	11	89046097	G	A	-0.12569	0.0239769	1.59e-07	-0.12569	0.0239769	1.9e-07	0	0.052653	0.81851
rs7950615	11	89053302	A	G	-0.128157	0.0240677	1.01e-07	-0.128157	0.0240677	1.19e-07	0	0.114169	0.735447
rs3829229	11	89057348	A	G	-0.12915	0.0241712	9.13e-08	-0.12915	0.0241712	1.06e-07	0	0.0920417	0.761597
rs11018578	11	89058101	C	T	-0.129448	0.0241586	8.4e-08	-0.129448	0.0241586	9.83e-08	0	0.0400213	0.841439
rs17809188	14	92761113	T	C	-0.111966	0.0219591	3.42e-07	-0.108896	0.0453245	2.86e-07	76.3516	4.22862	0.0397478
rs4900109	14	92763391	T	G	-0.111467	0.0216638	2.67e-07	-0.109465	0.0373911	2.97e-07	66.2362	2.96175	0.0852555
rs61977801	14	92766340	A	C	-0.114556	0.0217368	1.36e-07	-0.11238	0.0401958	1.37e-07	70.5986	3.40119	0.0651493
rs4904866	14	92768503	T	C	-0.117584	0.0218012	6.91e-08	-0.115374	0.0408809	6.6e-08	71.4103	3.49777	0.0614517
rs12896399	14	92773663	T	G	-0.120652	0.0217014	2.7e-08	-0.118075	0.0424255	2.8e-08	73.6684	3.79772	0.0513225
rs12896471	14	92773903	G	C	-0.120652	0.0217014	2.7e-08	-0.118075	0.0424255	2.8e-08	73.6684	3.79772	0.0513225
rs746586	14	92775967	T	C	-0.119491	0.0218312	4.42e-08	-0.116966	0.0435496	4.11e-08	74.7279	3.95693	0.0466788
rs941799	14	92776825	T	C	-0.118723	0.0219242	6.12e-08	-0.116633	0.039822	6.18e-08	69.5314	3.28206	0.0700408
rs1885194	14	92777462	C	T	-0.118748	0.0219071	5.94e-08	-0.116638	0.0402841	5.98e-08	70.2762	3.36431	0.0666236
rs56137766	14	92785941	A	T	-0.119668	0.0219898	5.27e-08	-0.117501	0.0423268	5.04e-08	72.8856	3.68807	0.0548029
rs35983729	14	92787761	G	T	-0.123426	0.0220515	2.18e-08	-0.121459	0.0389638	2.64e-08	67.8105	3.1066	0.0779755
rs4144266	14	92789205	G	A	-0.123918	0.0220597	1.94e-08	-0.121846	0.0400802	2.34e-08	69.5546	3.28457	0.0699339
rs12883151	14	92790077	G	A	-0.12279	0.0220907	2.72e-08	-0.120753	0.0394253	3.21e-08	68.4424	3.16881	0.075057
rs1477823	15	27891214	T	C	0.112891	0.022733	6.84e-07	0.112891	0.022733	8.29e-07	0	0.342931	0.558142
rs3101682	15	27891228	G	A	0.112884	0.0227542	7.01e-07	0.112884	0.0227542	8.51e-07	0	0.397259	0.528508
rs1477824	15	27891370	A	G	0.113625	0.0227181	5.69e-07	0.113625	0.0227181	6.93e-07	0	0.347468	0.55555
rs1947746	15	27891551	G	A	0.114349	0.0227323	4.9e-07	0.114349	0.0227323	5.95e-07	0	0.387913	0.533398
rs17565953	15	28018655	T	G	-0.126753	0.0228421	2.87e-08	-0.126753	0.0228421	3.69e-08	0	0.0164633	0.897904
rs8036798	15	28029490	A	C	-0.115033	0.0232332	7.37e-07	-0.115033	0.0232332	8.96e-07	0	0.024809	0.874844
rs11631057	15	28030158	T	A	-0.115183	0.0232387	7.18e-07	-0.115183	0.0232387	8.71e-07	0	0.0252065	0.873854
rs72708998	15	28030661	A	T	-0.115962	0.0232504	6.12e-07	-0.115962	0.0232504	7.42e-07	0	0.0256593	0.872735
rs7171246	15	28034909	T	C	-0.116052	0.0232542	6.02e-07	-0.116052	0.0232542	7.31e-07	0	0.0436783	0.834453
rs2173416	15	28044716	C	T	0.161413	0.0238679	1.35e-11	0.161413	0.0238679	2.19e-11	0	0.687103	0.407152
rs4778181	15	28048313	G	C	0.161354	0.0236405	8.77e-12	0.161783	0.0262222	1.43e-11	18.5083	1.22712	0.267968
rs6497234	15	28048735	A	G	0.166605	0.0233791	1.03e-12	0.16711	0.0267438	1.75e-12	23.3734	1.30503	0.253296
rs4778182	15	28049511	G	A	0.161565	0.0233357	4.41e-12	0.162043	0.0264663	7.28e-12	22.0534	1.28293	0.257355
rs4520797	15	28050280	G	A	0.164957	0.0232649	1.34e-12	0.165296	0.0254343	2.26e-12	16.1616	1.19277	0.274771
rs2055290	15	28050690	A	T	0.159146	0.02318	6.62e-12	0.159247	0.0238149	1.09e-11	5.19806	1.05483	0.304397
rs1391626	15	28051031	G	A	0.159336	0.0231794	6.24e-12	0.159468	0.0240218	1.03e-11	6.81057	1.07308	0.30025
rs6497236	15	28051582	A	T	0.159672	0.023177	5.61e-12	0.159756	0.0237037	9.23e-12	4.34157	1.04539	0.306572
rs6497237	15	28051624	C	T	0.164737	0.0232263	1.32e-12	0.164737	0.0232263	2.22e-12	0	0.987214	0.320424
rs8030798	15	28051820	C	T	0.156754	0.023051	1.04e-11	0.157206	0.0256903	1.7e-11	19.2573	1.2385	0.26576
rs12916836	15	28052059	A	G	0.156785	0.0231388	1.24e-11	0.156785	0.0231388	2.01e-11	0	0.926532	0.335766
rs12905726	15	28052074	C	T	0.160803	0.0232362	4.5e-12	0.160803	0.0232362	7.44e-12	0	0.999071	0.317535
rs17651145	15	28052299	A	C	0.157841	0.0230989	8.3e-12	0.158058	0.0243952	1.36e-11	10.2128	1.11374	0.291269
rs28442888	15	28052331	T	C	0.157841	0.0230989	8.3e-12	0.158058	0.0243952	1.36e-11	10.2128	1.11374	0.291269
rs8037607	15	28053483	C	T	0.157543	0.0230965	9.04e-12	0.157805	0.0246673	1.47e-11	12.1773	1.13866	0.285936
rs8036718	15	28053557	G	A	0.160928	0.0231626	3.71e-12	0.161493	0.0267863	6.15e-12	24.9927	1.3332	0.248236
rs6497238	15	28053778	T	C	0.15788	0.0230993	8.21e-12	0.158091	0.0243599	1.34e-11	9.95281	1.11053	0.291967
rs924317	15	28053962	G	A	0.157855	0.0231812	9.79e-12	0.157855	0.0231812	1.59e-11	0	0.983777	0.321268
rs924316	15	28053966	A	G	0.157968	0.0231808	9.45e-12	0.157968	0.0231808	1.54e-11	0	0.974873	0.323468
rs924315	15	28054144	G	A	0.160263	0.0231592	4.51e-12	0.160593	0.0252368	7.46e-12	15.6164	1.18506	0.276327
rs1603787	15	28055532	C	T	0.154548	0.0233226	3.44e-11	0.155058	0.0265996	5.47e-11	22.9024	1.29706	0.254752
rs1846327	15	28055616	T	C	0.15498	0.0233326	3.09e-11	0.155435	0.0262528	4.93e-11	20.8036	1.26268	0.261144
rs1603786	15	28055772	T	C	0.15495	0.0233354	3.13e-11	0.155403	0.0262272	5e-11	20.6304	1.25993	0.261665
rs7161969	15	28056512	G	A	0.154332	0.0233399	3.78e-11	0.154659	0.0253962	6.01e-11	15.3698	1.18161	0.277028
rs1874839	15	28058090	C	T	0.162917	0.0234983	4.12e-12	0.163712	0.0285654	6.81e-12	32.0558	1.4718	0.225062
rs4778119	15	28061778	C	A	0.163762	0.0234546	2.91e-12	0.164758	0.0297642	4.84e-12	37.6019	1.60261	0.205533
rs4778186	15	28066631	T	C	0.17179	0.0227855	4.72e-14	0.173336	0.0339509	8.38e-14	54.7092	2.20795	0.137301
rs12441377	15	28068348	T	C	0.157288	0.0234156	1.85e-11	0.157569	0.025244	2.98e-11	13.8171	1.16032	0.281399
rs2871774	15	28068820	C	A	0.171608	0.0227849	5.01e-14	0.173146	0.0339009	8.89e-14	54.5786	2.20161	0.137867
rs2311466	15	28068858	T	C	0.159657	0.0234241	9.37e-12	0.160368	0.0280921	1.53e-11	30.2209	1.43309	0.23126
rs4778188	15	28071687	G	A	0.160715	0.0234119	6.66e-12	0.160715	0.0234119	1.09e-11	0	0.998278	0.317728
rs10852216	15	28076200	G	A	0.163146	0.0233953	3.09e-12	0.163376	0.0249144	5.15e-12	11.7009	1.13251	0.28724
rs10852217	15	28076212	T	C	0.163303	0.0233957	2.95e-12	0.163512	0.0247684	4.91e-12	10.664	1.11937	0.290054
rs4778190	15	28077160	C	T	0.162926	0.0234079	3.39e-12	0.163294	0.0258497	5.64e-12	17.831	1.217	0.26995
rs4778123	15	28079440	G	A	0.16377	0.0234043	2.61e-12	0.164261	0.0266838	4.35e-12	22.8676	1.29647	0.254859
rs4778193	15	28080166	C	T	0.162788	0.0233793	3.33e-12	0.162788	0.0233793	5.54e-12	0	0.984731	0.321034
rs8035334	15	28080367	G	A	0.13961	0.0217753	1.44e-10	0.14116	0.0400096	1.9e-10	70.2969	3.36665	0.0665287
rs11858340	15	28080584	G	A	0.118597	0.0219891	6.91e-08	0.119437	0.0308718	8.04e-08	49.1516	1.96663	0.160806
rs11852452	15	28080692	C	T	0.116636	0.0220033	1.15e-07	0.117647	0.0353136	1.33e-07	61.1044	2.57099	0.10884
rs17566358	15	28080860	G	A	0.119647	0.0219777	5.21e-08	0.120515	0.0313291	6.12e-08	50.6769	2.02745	0.15448
rs1498520	15	28081540	T	G	0.138541	0.0218721	2.39e-10	0.140519	0.0441288	2.65e-10	75.3518	4.0571	0.043986
rs2311470	15	28082022	C	G	0.138561	0.0218205	2.15e-10	0.140563	0.0438925	2.41e-10	75.2001	4.03228	0.0446375
rs7164946	15	28082170	G	A	0.121148	0.0218593	2.99e-08	0.12239	0.0323178	3.78e-08	54.0669	2.17708	0.14008
rs2703954	15	28180200	A	G	0.201417	0.0296206	1.05e-11	0.194258	0.0998151	9.23e-13	91.1393	11.2857	0.000781053
rs2197798	15	28181424	G	A	0.225586	0.023397	5.33e-22	0.225586	0.023397	1.18e-21	0	0.332161	0.564389
rs2703953	15	28181964	G	A	0.224612	0.0233611	6.93e-22	0.224612	0.0233611	1.53e-21	0	0.339572	0.560076
rs2703952	15	28181981	G	T	0.198038	0.0293112	1.41e-11	0.190933	0.100786	1.02e-12	91.4918	11.7534	0.000607317
rs2594932	15	28182267	T	C	0.19895	0.029298	1.12e-11	0.192056	0.0999539	8.74e-13	91.3595	11.5734	0.000669022
rs2594933	15	28182364	G	A	0.226252	0.0233561	3.42e-22	0.226252	0.0233561	7.62e-22	0	0.350512	0.553823
rs2594934	15	28182715	T	C	0.224249	0.0233008	6.33e-22	0.224249	0.0233008	1.4e-21	0	0.492588	0.482775
rs2311843	15	28183354	T	C	0.163394	0.0311401	1.55e-07	0.156342	0.0818761	5.46e-08	85.3893	6.84429	0.00889251
rs1349104	15	28183502	T	G	0.195675	0.0290874	1.73e-11	0.189017	0.104335	8.01e-13	92.1906	12.805	0.00034569
rs1349105	15	28183532	A	G	0.195675	0.0290874	1.73e-11	0.189017	0.104335	8.01e-13	92.1906	12.805	0.00034569
rs1375168	15	28184060	T	G	0.195585	0.0291359	1.91e-11	0.188167	0.104195	9.17e-13	92.1341	12.713	0.000363114
rs1375169	15	28184125	T	C	0.192829	0.0290991	3.43e-11	0.185455	0.106867	1.21e-12	92.5445	13.4129	0.000249899
rs1375170	15	28184154	T	G	0.192829	0.0290991	3.43e-11	0.185455	0.106867	1.21e-12	92.5445	13.4129	0.000249899
rs1448490	15	28184527	A	C	0.16645	0.0308759	7.01e-08	0.161144	0.0759866	3.56e-08	83.376	6.01539	0.0141817
rs1448491	15	28184531	A	T	0.193914	0.029118	2.75e-11	0.18657	0.107997	8.68e-13	92.6915	13.6827	0.000216435
rs2218679	15	28184813	A	G	0.22544	0.0232056	2.6e-22	0.22544	0.0232056	5.81e-22	0	0.488955	0.484394
rs2703951	15	28184854	T	C	0.194393	0.0291056	2.41e-11	0.186986	0.10763	7.9e-13	92.6468	13.5995	0.000226243
rs2703950	15	28184872	G	C	0.195947	0.0290235	1.47e-11	0.187824	0.104212	6.82e-13	92.1881	12.8009	0.000346446
rs2703949	15	28184925	A	T	0.195947	0.0290235	1.47e-11	0.187824	0.104212	6.82e-13	92.1881	12.8009	0.000346446
rs2594935	15	28185038	A	G	0.225357	0.023115	1.86e-22	0.225357	0.023115	4.16e-22	0	0.480711	0.4881
rs2594936	15	28185210	A	G	0.224215	0.0231259	3.15e-22	0.224215	0.0231259	7.03e-22	0	0.426513	0.513705
rs2703948	15	28185410	A	G	0.224371	0.0231267	2.96e-22	0.224371	0.0231267	6.6e-22	0	0.434991	0.50955
rs1562591	15	28185473	G	C	0.195305	0.0291419	2.06e-11	0.187704	0.10524	8.89e-13	92.2851	12.9619	0.000317892
rs1562592	15	28186015	T	C	0.197856	0.0290896	1.03e-11	0.19033	0.109582	2.77e-13	92.9146	14.1136	0.0001721
rs2594937	15	28186460	T	C	0.225012	0.0231864	2.88e-22	0.225012	0.0231864	6.43e-22	0	0.551684	0.45763
rs8034072	15	28186658	T	C	0.165164	0.0302498	4.76e-08	0.159799	0.0792566	2.03e-08	85.3427	6.82254	0.00900147
rs117616283	15	28198772	A	G	0.360463	0.0626882	8.92e-09	0.367511	0.094829	1.26e-08	55.664	2.25551	0.13314
rs12915041	15	28199118	G	A	-0.258117	0.0255982	6.54e-24	-0.258475	0.0510749	1.12e-23	74.8788	3.98071	0.0460243
rs728405	15	28199853	A	C	-0.259177	0.0255756	3.91e-24	-0.259326	0.05327	6.11e-24	76.9489	4.33819	0.0372664
rs2017966	15	28199863	C	G	-0.259761	0.0255777	3.12e-24	-0.259919	0.053865	4.76e-24	77.4516	4.43491	0.0352111
rs7170989	15	28200408	C	T	-0.260651	0.0256635	3.1e-24	-0.260417	0.055875	4.34e-24	78.9036	4.74015	0.0294665
rs141662330	15	28230028	A	G	0.388221	0.0711274	4.81e-08	0.390666	0.0883174	5.74e-08	34.9034	1.53618	0.215187
rs1800404	15	28235773	T	C	-0.179517	0.0261933	7.2e-12	-0.179517	0.0261933	1.18e-11	0	0.863997	0.352623
rs12911960	15	28237521	C	T	-0.179827	0.0262029	6.75e-12	-0.179827	0.0262029	1.11e-11	0	0.963676	0.326263
rs11630828	15	28237566	A	G	-0.179827	0.0262029	6.75e-12	-0.179827	0.0262029	1.11e-11	0	0.963676	0.326263
rs7178315	15	28237909	C	T	-0.18024	0.0261177	5.16e-12	-0.18024	0.0261177	8.51e-12	0	0.991864	0.319287
rs1868331	15	28238073	A	G	-0.180157	0.0261261	5.36e-12	-0.180157	0.0261261	8.83e-12	0	0.918679	0.337822
rs1868332	15	28238083	A	G	-0.180308	0.0261197	5.09e-12	-0.180308	0.0261197	8.39e-12	0	0.920961	0.337223
rs1868333	15	28238158	A	G	-0.179696	0.0261122	5.92e-12	-0.179696	0.0261122	9.73e-12	0	0.882902	0.347408
rs1868334	15	28238363	A	C	-0.179619	0.0261151	6.07e-12	-0.179619	0.0261151	9.98e-12	0	0.9457	0.330816
rs12595216	15	28238519	G	A	-0.179882	0.0261137	5.64e-12	-0.179882	0.0261137	9.29e-12	0	0.964887	0.325959
rs735066	15	28238895	G	A	-0.179911	0.0261067	5.53e-12	-0.179911	0.0261067	9.1e-12	0	0.874997	0.349576
rs735067	15	28238902	C	G	-0.178683	0.0258291	4.58e-12	-0.178683	0.0258291	7.57e-12	0	0.88374	0.347179
rs2015343	15	28239301	G	A	-0.180977	0.0259079	2.84e-12	-0.180964	0.0261161	4.73e-12	1.58406	1.0161	0.313447
rs8029026	15	28239710	C	T	-0.181083	0.0259177	2.81e-12	-0.181083	0.0259177	4.68e-12	0	0.996752	0.318098
rs8041084	15	28240034	A	G	-0.181092	0.0259227	2.83e-12	-0.181092	0.0259227	4.72e-12	0	0.978019	0.322688
rs8024822	15	28240304	C	A	-0.181266	0.025915	2.66e-12	-0.181266	0.025915	4.44e-12	0	0.982011	0.321703
rs4778224	15	28241020	G	A	-0.160784	0.0291123	3.33e-08	-0.157732	0.0553425	3.49e-08	72.1784	3.59433	0.0579768
rs4778225	15	28241157	T	C	-0.173444	0.0260504	2.78e-11	-0.173444	0.0260504	4.44e-11	0	0.977188	0.322894
rs4778226	15	28241189	C	A	-0.173472	0.0260803	2.9e-11	-0.173425	0.0266803	4.63e-11	4.43366	1.04639	0.306339
rs4778227	15	28241199	T	C	-0.172661	0.0260959	3.68e-11	-0.172661	0.0260959	5.85e-11	0	0.924074	0.336408
rs12914545	15	28241574	G	T	-0.181514	0.0260206	3.04e-12	-0.181276	0.0294982	5.06e-12	22.1476	1.28448	0.257067
rs4485307	15	28244460	A	G	-0.178591	0.0260543	7.15e-12	-0.178296	0.030595	1.17e-11	27.4374	1.37812	0.240422
rs28818582	15	28245334	A	G	-0.180766	0.0261351	4.63e-12	-0.180402	0.0311781	7.64e-12	29.6785	1.42204	0.233068
rs12592367	15	28246287	G	T	-0.185745	0.0262249	1.41e-12	-0.185325	0.0347656	2.38e-12	43.0677	1.75647	0.185065
rs11636259	15	28246990	A	G	-0.18621	0.0262576	1.33e-12	-0.185821	0.034631	2.24e-12	42.485	1.73868	0.187306
rs4778231	15	28276031	T	C	0.516388	0.0350148	3.18e-49	0.515188	0.0691738	7.88e-49	74.3645	3.90085	0.0482618
rs972335	15	28277001	C	T	0.513905	0.035026	9.73e-49	0.512599	0.0713938	2.25e-48	75.9177	4.15244	0.0415747
rs144244730	15	28279090	T	G	0.504941	0.0976554	2.33e-07	0.526275	0.182227	2.41e-07	70.5402	3.39445	0.0654161
rs17680684	15	28282096	A	G	0.514052	0.0348281	2.67e-49	0.513151	0.0691243	6.54e-49	74.6066	3.93802	0.0472062
rs1448485	15	28282741	T	G	0.484753	0.0314441	1.27e-53	0.483556	0.0515601	4.15e-53	62.764	2.68557	0.101261
rs16950821	15	28283507	A	G	0.544048	0.0341438	3.68e-57	0.542428	0.062091	1.12e-56	69.7226	3.30279	0.0691622
rs8024968	15	28283689	T	C	0.548071	0.0337525	2.72e-59	0.547194	0.0598836	8.67e-59	68.2184	3.14647	0.0760913
rs2311806	15	28285967	T	G	0.422723	0.0257219	1.09e-60	0.423185	0.0368524	3.95e-60	51.2612	2.05175	0.152031
rs12441035	15	28286002	T	C	0.539942	0.0344839	2.94e-55	0.538017	0.0657309	8.21e-55	72.4356	3.62786	0.0568198
rs12324648	15	28286793	A	C	0.546775	0.0338369	9.79e-59	0.545922	0.0608388	3.06e-58	69.0556	3.2316	0.0722299
rs7177686	15	28287344	A	G	0.422343	0.0257075	1.19e-60	0.422734	0.0353222	4.33e-60	47.0096	1.88713	0.169526
rs1470608	15	28288121	T	G	0.496597	0.0304395	7.82e-60	0.496933	0.0572248	2.32e-59	71.7036	3.53401	0.0601221
rs6497253	15	28288549	A	G	0.414161	0.0256342	1.02e-58	0.414983	0.0436729	3.38e-58	65.5227	2.90046	0.0885543
rs7170869	15	28288748	G	A	0.495558	0.0303148	4.57e-60	0.496394	0.0578491	1.32e-59	72.5289	3.64019	0.0564003
rs68192962	15	28290228	C	T	0.497831	0.0304418	4.11e-60	0.498542	0.0560792	1.26e-59	70.5241	3.39261	0.0654894
rs58182392	15	28290882	C	G	0.489272	0.0310359	5.44e-56	0.488946	0.0520247	1.78e-55	64.4085	2.80966	0.0936984
rs55934164	15	28290960	C	T	0.49839	0.0304588	3.53e-60	0.498951	0.0541494	1.13e-59	68.3532	3.15988	0.0754687
rs60125719	15	28291059	G	A	0.498541	0.0305176	5.46e-60	0.49896	0.0542047	1.75e-59	68.2986	3.15444	0.0757208
rs59935895	15	28291061	G	A	0.498541	0.0305176	5.46e-60	0.49896	0.0542047	1.75e-59	68.2986	3.15444	0.0757208
rs1375164	15	28291812	T	C	0.417061	0.0256993	3.17e-59	0.4177	0.0408178	1.11e-58	60.3366	2.52122	0.112324
rs12442147	15	28292178	C	T	0.492463	0.0310234	9.6e-57	0.492166	0.0517897	3.18e-56	64.1143	2.78663	0.0950541
rs7163354	15	28293788	A	T	0.416017	0.0256988	6.11e-59	0.416627	0.0403128	2.14e-58	59.3392	2.45937	0.116826
rs1597196	15	28294922	T	G	0.424206	0.0270087	1.37e-55	0.423957	0.0426097	4.65e-55	59.8184	2.4887	0.114666
rs1597197	15	28295026	T	C	0.414	0.0256248	1.03e-58	0.414402	0.0387537	3.64e-58	56.2667	2.28659	0.130496
rs28435540	15	28295655	T	C	0.546823	0.0338844	1.38e-58	0.545606	0.0607225	4.33e-58	68.8375	3.20898	0.073235
rs6497254	15	28296425	C	T	0.413456	0.0256458	1.79e-58	0.413885	0.0401689	6.26e-58	59.2274	2.45263	0.117328
rs895828	15	28298033	C	G	0.173248	0.0343689	4.63e-07	0.173248	0.0343689	5.63e-07	0	0.0208746	0.885121
rs895829	15	28298057	C	T	0.426971	0.0259621	8.97e-61	0.427188	0.0335885	3.26e-60	40.2454	1.67351	0.195789
rs6497256	15	28299416	C	T	0.427136	0.0259708	8.84e-61	0.427351	0.0338286	3.22e-60	41.052	1.69641	0.192758
rs76245154	15	28305204	A	C	0.572993	0.0361581	1.48e-56	0.571631	0.0516282	5.19e-56	50.8498	2.03458	0.153757
rs7179419	15	28307179	C	T	0.183147	0.0329691	2.77e-08	0.183147	0.0329691	3.57e-08	0	0.158826	0.690239
rs6497257	15	28310562	C	T	0.432942	0.0261259	1.12e-61	0.433123	0.0402748	4.05e-61	57.9177	2.3763	0.123189
rs7496968	15	28310974	G	A	0.184458	0.0331502	2.63e-08	0.184458	0.0331502	3.46e-08	0	0.0412729	0.839012
rs78230778	15	28313308	T	A	0.631228	0.044152	2.29e-46	0.631228	0.044152	7.32e-46	0	0.545327	0.460233
rs73377768	15	28314426	G	A	0.643043	0.0436583	4.2e-49	0.643043	0.0436583	1.38e-48	0	0.903909	0.341736
rs112380351	15	28318366	G	C	0.339224	0.0447308	3.36e-14	0.340066	0.10129	3.22e-14	80.4958	5.12711	0.0235549
rs141063404	15	28318497	C	T	0.636583	0.0440343	2.28e-47	0.636583	0.0440343	7.35e-47	0	0.573268	0.448963
rs6497260	15	28318566	A	G	0.646513	0.0435276	6.66e-50	0.646513	0.0435276	2.2e-49	0	0.903678	0.341797
rs79743671	15	28319648	A	G	0.339224	0.0447308	3.36e-14	0.340066	0.10129	3.22e-14	80.4958	5.12711	0.0235549
rs7182377	15	28319706	G	T	0.645879	0.0436372	1.44e-49	0.646093	0.0452997	4.75e-49	7.14914	1.077	0.299371
rs148081642	15	28319887	A	G	0.636777	0.0442059	4.83e-47	0.636777	0.0442059	1.55e-46	0	0.788715	0.374489
rs6497263	15	28320661	A	T	0.645869	0.043503	7.33e-50	0.645869	0.043503	2.42e-49	0	0.896534	0.343713
rs74739972	15	28320788	C	T	0.635689	0.0440329	3.04e-47	0.635689	0.0440329	9.79e-47	0	0.580878	0.445968
rs7179994	15	28323770	G	A	0.387122	0.0297953	1.35e-38	0.387122	0.0297953	3.92e-38	0	0.0639885	0.8003
rs74596919	15	28324554	G	A	0.632393	0.0441164	1.33e-46	0.632393	0.0441164	4.25e-46	0	0.380116	0.537541
rs72714109	15	28324808	C	T	0.391125	0.0298635	3.42e-39	0.391125	0.0298635	1.01e-38	0	0.14277	0.705543
rs116978932	15	28324912	A	G	0.640413	0.0443661	3.13e-47	0.640413	0.0443661	1.01e-46	0	0.633262	0.426161
rs79878851	15	28326536	T	A	0.655636	0.0456656	9.58e-47	0.655636	0.0456656	3.07e-46	0	0.899278	0.342975
rs72714116	15	28328207	T	C	0.706206	0.0645257	7.06e-28	0.694309	0.193324	2.45e-28	88.8067	8.93394	0.0027992
rs56839008	15	28328485	T	C	0.766169	0.034905	8.64e-107	0.765951	0.0551548	4.03e-106	59.9479	2.49675	0.114082
rs7174027	15	28328765	A	G	0.768019	0.0344208	2.79e-110	0.767708	0.0371931	1.36e-109	14.2742	1.16651	0.28012
rs12593163	15	28330368	A	G	0.766651	0.0350294	3.53e-106	0.765742	0.0458321	1.69e-105	41.4969	1.70931	0.191075
rs77542847	15	28330373	A	C	0.731468	0.0389792	1.44e-78	0.723321	0.157809	3.74e-80	93.8806	16.3414	5.29e-05
rs13379995	15	28332549	C	T	0.775857	0.0347658	2.54e-110	0.775109	0.0439571	1.24e-109	37.3685	1.59664	0.20638
rs4778237	15	28333046	A	G	0.863002	0.0276792	2.07e-213	0.862809	0.0344332	1.39e-212	35.3726	1.54733	0.21353
rs72625134	15	28333188	A	G	0.772293	0.0350193	8.87e-108	0.771659	0.0424634	4.27e-107	31.9081	1.4686	0.225566
rs76415938	15	28333189	T	C	0.723888	0.0541405	8.99e-41	0.723888	0.0541405	2.69e-40	0	0.336108	0.562084
rs72714118	15	28333196	A	G	0.739279	0.0390546	6.53e-80	0.731725	0.158474	1.65e-81	93.911	16.4232	5.07e-05
rs12440978	15	28333418	G	T	0.773115	0.0348442	4.51e-109	0.772262	0.0450269	2.18e-108	40.0293	1.66748	0.196596
rs79974247	15	28333710	A	G	0.659749	0.0481046	8.27e-43	0.643853	0.165328	1.18e-43	91.44	11.6823	0.000630974
rs72714121	15	28334889	T	G	0.734064	0.0389374	2.81e-79	0.726801	0.157134	7.63e-81	93.8448	16.2464	5.56e-05
rs72625135	15	28334927	A	G	0.723952	0.0376145	1.51e-82	0.721941	0.0774775	4.41e-82	76.4043	4.23806	0.0395274
rs4778138	15	28335820	G	A	0.810355	0.0296681	2.89e-164	0.810355	0.0296681	1.71e-163	0	0.300194	0.583761
rs73377792	15	28337209	G	A	0.730996	0.0525071	4.67e-44	0.734536	0.0649411	1.45e-43	33.6526	1.50722	0.219564
rs4778239	15	28337939	T	C	-0.94338	0.099587	2.72e-21	-0.958755	0.211363	3.88e-21	77.6136	4.467	0.0345557
rs7161974	15	28338046	T	C	0.738262	0.0531316	6.8e-44	0.743835	0.0722857	2.11e-43	44.8397	1.8129	0.178161
rs4778241	15	28338713	C	A	-0.862135	0.0278024	4.02e-211	-0.861891	0.0422646	2.67e-210	56.7241	2.31075	0.128482
rs76226030	15	28339029	T	C	0.73109	0.0531207	4.27e-43	0.735917	0.0694602	1.31e-42	40.375	1.67715	0.195304
rs7168800	15	28341575	A	G	0.728693	0.0392757	7.68e-77	0.736913	0.18781	1.08e-79	95.6175	22.818	1.78e-06
rs8026089	15	28342069	A	C	0.943637	0.0682736	1.89e-43	0.967435	0.195976	1.14e-43	87.6294	8.08369	0.00446654
rs72714125	15	28349979	C	G	0.715835	0.0873301	2.47e-16	0.701986	0.232784	1.32e-16	85.8593	7.07179	0.00783068
rs111155258	15	28350407	A	G	1.04295	0.071663	5.55e-48	1.07003	0.185485	6.24e-48	84.6261	6.50454	0.01076
rs1129038	15	28356859	T	C	-1.23891	0.0236039	0	-1.24675	0.107349	0	95.1367	20.5623	5.77e-06
rs77854840	15	28358104	A	G	1.05112	0.0696155	1.65e-51	1.08213	0.195429	1.29e-51	86.8806	7.62232	0.00576504
rs56171895	15	28361307	T	C	1.04982	0.0696201	2.22e-51	1.07984	0.196024	1.69e-51	86.9897	7.68625	0.00556432
rs116879078	15	28363488	T	C	0.8835	0.101705	3.73e-18	0.945979	0.214263	6.26e-18	73.6173	3.79036	0.0515486
rs12913832	15	28365618	G	A	-1.26445	0.0237326	0	-1.27407	0.121649	0	96.1681	26.0968	3.25e-07
rs7183877	15	28365733	A	C	0.854257	0.0391369	1.27e-105	0.852949	0.159535	3.38e-107	93.9814	16.6152	4.58e-05
rs75159657	15	28370102	T	C	0.981948	0.0671018	1.71e-48	0.987773	0.106359	5.45e-48	59.9153	2.49472	0.114229
rs61585051	15	28370389	T	C	0.981322	0.0438224	4.59e-111	0.985358	0.0923575	1.48e-110	77.4179	4.42829	0.0353479
rs117007668	15	28371422	A	G	0.991708	0.0774837	1.66e-37	1.02915	0.187019	2.36e-37	81.7789	5.48813	0.019146
rs8025035	15	28377772	T	C	-1.00813	0.0417574	8.97e-129	-1.01344	0.111897	1.28e-128	86.0321	7.15926	0.00745779
rs116886437	15	28379735	A	C	-0.549672	0.0831875	3.91e-11	-0.549672	0.0831875	6.2e-11	0	0.235574	0.627421
rs61368565	15	28381381	A	G	0.985003	0.0439004	1.71e-111	0.992392	0.108645	3.31e-111	83.5667	6.08522	0.0136317
rs62000182	15	28383565	C	T	-1.09717	0.028075	0	-1.10093	0.125175	0	94.9645	19.8591	8.34e-06
rs7402990	15	28384491	A	G	0.847774	0.0389636	5.79e-105	0.845845	0.154785	2.21e-106	93.6622	15.7784	7.12e-05
rs150287021	15	28384534	T	C	0.960073	0.158275	1.31e-09	0.974396	0.277778	1.75e-09	67.3631	3.06402	0.0800434
rs116842964	15	28395905	T	C	1.06837	0.0722842	1.97e-49	1.09145	0.20113	1.5e-49	86.8583	7.60939	0.00580651
rs141748146	15	28395938	T	C	-0.569256	0.0865577	4.81e-11	-0.569256	0.0865577	7.61e-11	0	2.26e-05	0.996207
rs7496228	15	28396189	C	G	0.986069	0.0438524	5.68e-112	0.993767	0.109955	1.04e-111	83.9858	6.24446	0.0124582
rs145688468	15	28397281	A	G	0.988852	0.0438759	1.78e-112	0.997036	0.113711	2.84e-112	85.0065	6.66958	0.00980725
rs7165158	15	28397812	G	A	0.994063	0.0433762	3.13e-116	1.00347	0.113698	4.83e-116	85.3104	6.80756	0.00907728
rs79476584	15	28399931	A	C	0.988409	0.0438751	2.22e-112	0.996636	0.114116	3.47e-112	85.1132	6.71737	0.00954782
rs74872915	15	28400485	G	A	0.99346	0.0441991	6.98e-112	1.00127	0.100202	1.87e-111	80.3654	5.09304	0.024022
rs112234619	15	28401889	G	T	0.98872	0.0439006	2.54e-112	0.996826	0.113941	4.01e-112	85.0528	6.69021	0.0096944
rs79380392	15	28409219	T	C	1.11078	0.075654	8.37e-49	1.13542	0.209371	6.57e-49	86.7027	7.52032	0.00610068
rs76512054	15	28412347	G	T	0.990132	0.043883	1e-112	0.998211	0.112931	1.65e-112	84.7945	6.57658	0.0103329
rs61756152	15	28412872	A	G	0.845856	0.038733	1.01e-105	0.845356	0.14974	5.55e-107	93.309	14.9454	0.000110667
rs76517692	15	28415422	G	A	0.98357	0.0431936	8.85e-115	0.995343	0.11194	1.46e-114	84.8842	6.61562	0.0101088
rs7497759	15	28416205	T	C	0.981885	0.0425085	4.79e-118	0.995104	0.111261	7.72e-118	85.1194	6.72017	0.00953288
rs7495114	15	28416300	A	G	0.98357	0.0431936	8.85e-115	0.995343	0.11194	1.46e-114	84.8842	6.61562	0.0101088
rs11074326	15	28416427	C	T	0.981441	0.0425499	1.02e-117	0.994646	0.112162	1.59e-117	85.3354	6.81916	0.00901852
rs61511707	15	28416913	G	A	0.98357	0.0431936	8.85e-115	0.995343	0.11194	1.46e-114	84.8842	6.61562	0.0101088
rs57079108	15	28419974	T	C	0.977185	0.0431011	8.48e-114	0.989115	0.112055	1.37e-113	84.9745	6.65536	0.0098858
rs58164482	15	28422819	T	C	0.975037	0.0422513	7.87e-118	0.990112	0.115155	1.05e-117	86.2263	7.26023	0.00704984
rs72714142	15	28426815	A	C	0.840686	0.0378881	4.42e-109	0.84408	0.16052	6.64e-111	94.426	17.9405	2.28e-05
rs73362608	15	28427801	T	A	0.97538	0.0422191	4.34e-118	0.990743	0.116761	5.34e-118	86.6225	7.47522	0.0062554
rs12591531	15	28427916	A	G	0.840186	0.0377835	1.51e-109	0.842232	0.153245	4.4e-111	93.9198	16.4468	5e-05
rs78980176	15	28433470	T	C	0.971765	0.0427666	2.68e-114	0.98586	0.117835	3.28e-114	86.576	7.44937	0.00634588
rs74400391	15	28434359	T	C	0.971309	0.0427673	3.45e-114	0.985439	0.11806	4.17e-114	86.6267	7.47759	0.00624715
rs72714143	15	28437061	G	A	0.837855	0.0376825	1.59e-109	0.842828	0.156255	3.36e-111	94.1775	17.1748	3.41e-05
rs8030941	15	28439020	T	C	0.965779	0.0425452	4.47e-114	0.982142	0.116641	5.74e-114	86.3418	7.32158	0.00681314
rs8031097	15	28439057	T	C	0.965779	0.0425452	4.47e-114	0.982142	0.116641	5.74e-114	86.3418	7.32158	0.00681314
rs6497287	15	28440287	C	T	0.8377	0.0376074	6.48e-110	0.842631	0.15727	1.2e-111	94.2755	17.4688	2.92e-05
rs2525936	15	28441817	T	G	-1.02575	0.0293592	1.98e-267	-1.03525	0.143829	3.15e-270	95.8134	23.8858	1.02e-06
rs8041209	15	28443658	T	G	0.971305	0.0421055	9.63e-118	0.988013	0.120576	9.77e-118	87.4971	7.99815	0.00468253
rs2238289	15	28453215	G	A	1.0048	0.0296518	1.04e-251	1.01391	0.132604	9.86e-254	94.9736	19.8949	8.18e-06
rs74950057	15	28455346	G	C	0.981574	0.0430691	5.67e-115	0.99523	0.117485	7.31e-115	86.3176	7.30864	0.0068624
rs2525913	15	28457294	G	A	0.976194	0.042351	1.47e-117	0.990945	0.116112	1.88e-117	86.4078	7.35718	0.00667955
rs74417197	15	28460144	T	C	0.981776	0.0431671	1.66e-114	0.996838	0.12183	1.78e-114	87.1923	7.80778	0.00520219
rs61460557	15	28460620	C	T	0.977059	0.042473	4.23e-117	0.992707	0.118817	4.86e-117	86.9268	7.64926	0.00567958
rs13379587	15	28463254	A	G	0.97888	0.0426052	8.17e-117	0.994675	0.12279	7.85e-117	87.7002	8.13019	0.00435341
rs8182028	15	28467935	C	T	0.978849	0.0429847	8.68e-115	0.991516	0.113815	1.3e-114	85.4957	6.89453	0.008646
rs8182077	15	28467970	A	G	0.980665	0.0430925	1.22e-114	0.994313	0.116664	1.63e-114	86.1049	7.19677	0.0073035
rs145720174	15	28468231	A	G	1.05143	0.07122	2.53e-49	1.08655	0.227371	8.06e-50	89.8932	9.89434	0.00165788
rs3940272	15	28468723	G	T	-1.02412	0.0292983	1.09e-267	-1.03239	0.143345	1.76e-270	95.8073	23.8508	1.04e-06
rs73362658	15	28468893	A	G	0.978345	0.0424651	1.9e-117	0.994466	0.119937	2.08e-117	87.1637	7.79042	0.0052524
rs4372669	15	28470215	C	G	0.842756	0.0378784	1.15e-109	0.848183	0.167625	8.42e-112	94.8878	19.5609	9.74e-06
rs76653853	15	28471197	C	T	0.969942	0.0423385	3.76e-116	0.982687	0.112444	5.57e-116	85.5749	6.93236	0.008465
rs111334430	15	28472398	A	G	0.973301	0.0424905	4.02e-116	0.987594	0.118846	4.55e-116	86.9726	7.67612	0.00559562
rs8030709	15	28472485	T	C	0.970909	0.0418517	4.68e-119	0.9872	0.119537	4.84e-119	87.4417	7.96285	0.00477471
rs79087600	15	28473794	C	T	0.969942	0.0423385	3.76e-116	0.982687	0.112444	5.57e-116	85.5749	6.93236	0.008465
rs76228202	15	28473961	T	C	0.968382	0.0424045	1.98e-115	0.981111	0.111468	3.08e-115	85.2698	6.78878	0.00917326
rs75501824	15	28477353	T	G	0.968382	0.0424045	1.98e-115	0.981111	0.111468	3.08e-115	85.2698	6.78878	0.00917326
rs72714147	15	28478799	A	G	0.842728	0.0378038	4.41e-110	0.848004	0.16681	3.39e-112	94.8583	19.4486	1.03e-05
rs3862443	15	28481196	A	G	0.964317	0.0429251	9.11e-112	0.977143	0.104341	1.97e-111	82.7049	5.78198	0.0161913
rs12904397	15	28481303	C	G	0.985388	0.042878	7.19e-117	0.998688	0.114474	1.04e-116	85.7128	6.99927	0.00815429
rs78699119	15	28483001	C	T	0.97105	0.0423625	2.78e-116	0.983848	0.11331	3.98e-116	85.7811	7.03288	0.00800265
rs60025758	15	28484131	C	T	0.970842	0.0417371	1.1e-119	0.986069	0.114825	1.41e-119	86.4758	7.39414	0.00654366
rs141887299	15	28484520	A	C	0.86449	0.0637078	6.07e-42	0.90447	0.148418	1.14e-41	79.2864	4.82773	0.0280054
rs12595630	15	28486724	C	T	0.969821	0.0423381	3.99e-116	0.982583	0.11255	5.89e-116	85.602	6.94542	0.00840343
rs147936809	15	28486734	A	G	0.859476	0.0645243	1.77e-40	0.895631	0.143773	3.6e-40	77.6283	4.46993	0.0344963
rs12592363	15	28487329	A	G	0.981095	0.0428175	3.41e-116	0.993363	0.113756	5.03e-116	85.6089	6.94875	0.00838776
rs8028689	15	28488888	C	T	0.956314	0.0413218	1.71e-118	0.973543	0.119205	1.67e-118	87.6532	8.09928	0.00442829
rs16950927	15	28490368	T	G	0.964207	0.0421772	1.14e-115	0.977917	0.117912	1.29e-115	86.9762	7.67827	0.00558896
rs2240204	15	28494032	A	G	0.958674	0.0421045	9.33e-115	0.970992	0.111185	1.41e-114	85.4194	6.85844	0.00882238
rs2240203	15	28494202	C	T	0.957106	0.0413995	3e-118	0.974474	0.120086	2.84e-118	87.7882	8.18883	0.00421491
rs6497292	15	28496195	G	A	0.958194	0.0413789	1.25e-118	0.9754	0.11872	1.27e-118	87.5147	8.00941	0.00465349
rs6497293	15	28496868	C	G	-1.01452	0.0291253	7.72e-266	-1.02293	0.142105	1.32e-268	95.7832	23.7147	1.12e-06
rs7163496	15	28497402	C	T	0.958122	0.0413796	1.31e-118	0.975308	0.11861	1.34e-118	87.4911	7.99431	0.00469246
rs117744568	15	28498692	A	C	0.871435	0.0614226	1.09e-45	0.903795	0.129496	2.7e-45	74.881	3.98104	0.0460151
rs141460418	15	28499220	C	A	0.828317	0.114926	5.7e-13	0.941122	0.340541	2.5e-13	86.7043	7.52123	0.00609762
rs117902599	15	28499434	A	C	1.0478	0.0716618	2.05e-48	1.08365	0.21577	1.02e-48	88.5726	8.75091	0.00309447
rs8036480	15	28499459	C	T	0.958108	0.0413791	1.31e-118	0.975298	0.11862	1.34e-118	87.4934	7.99578	0.00468865
rs8036159	15	28499903	C	A	0.955322	0.0414241	1.12e-117	0.972181	0.116788	1.25e-117	87.0697	7.73377	0.00541974
rs76654715	15	28501889	T	C	0.962034	0.0422383	7.87e-115	0.975587	0.117127	9.26e-115	86.764	7.55515	0.00598387
rs11631797	15	28502279	G	A	-1.01512	0.0291071	1.77e-266	-1.02353	0.141395	3.34e-269	95.7459	23.5065	1.24e-06
rs16950941	15	28502744	A	G	0.962634	0.0422581	7.26e-115	0.97636	0.117647	8.37e-115	86.8651	7.61328	0.00579401
rs16950949	15	28506833	A	G	0.839132	0.0379168	1.59e-108	0.844709	0.16508	1.54e-110	94.7177	18.931	1.36e-05
rs10162958	15	28507825	G	A	0.947715	0.0435328	4.45e-105	0.970585	0.138486	2.15e-105	89.7761	9.781	0.00176324
rs74877971	15	28508467	G	A	1.04233	0.0722205	3.22e-47	1.07783	0.233458	9.05e-48	90.1528	10.1551	0.00143899
rs117743506	15	28510460	A	G	0.854729	0.0603601	1.61e-45	0.877901	0.110968	4.74e-45	67.6537	3.09154	0.0787002
rs2240202	15	28510895	A	G	0.9639	0.0424944	6.6e-114	0.979495	0.123962	5.78e-114	88.0071	8.33827	0.00388185
rs79097182	15	28511997	T	C	0.965377	0.0424719	2.27e-114	0.980849	0.122571	2.14e-114	87.7433	8.15882	0.00428523
rs117201485	15	28513304	A	G	0.847562	0.0615181	3.48e-43	0.873494	0.120454	9.2e-43	71.5496	3.51489	0.0608196
rs916977	15	28513364	C	T	-1.04589	0.0276625	0	-1.05378	0.128734	0	95.3635	21.5681	3.41e-06
rs2240201	15	28514280	G	C	0.960585	0.041998	8.79e-116	0.977928	0.117095	1.05e-115	86.7567	7.55099	0.0059977
rs8039195	15	28516084	T	C	-1.01328	0.029137	5.55e-265	-1.02085	0.137395	1.93e-267	95.4877	22.1617	2.51e-06
rs2016277	15	28517969	G	A	0.961755	0.0418825	1.09e-116	0.979695	0.119266	1.15e-116	87.2971	7.87222	0.00502
rs71467328	15	28518229	T	C	-0.475234	0.0542105	1.84e-18	-0.479329	0.0678903	3.75e-18	35.132	1.54159	0.214381
rs2016236	15	28518569	T	A	0.965185	0.04256	7.35e-114	0.981293	0.109926	1.27e-113	84.5572	6.47549	0.0109372
rs16950979	15	28520506	G	A	0.95933	0.0433957	2.73e-108	0.973936	0.113571	4.27e-108	85.0661	6.69617	0.00966205
rs2346051	15	28522602	G	A	0.959532	0.0433725	1.9e-108	0.974181	0.113306	2.99e-108	85.008	6.67021	0.00980379
rs2346050	15	28522684	C	T	0.960565	0.0427255	6.2e-112	0.976813	0.111773	1e-111	84.9578	6.64798	0.00992684
rs75973130	15	28524363	A	G	0.959532	0.0433725	1.9e-108	0.974181	0.113306	2.99e-108	85.008	6.67021	0.00980379
rs16950987	15	28526228	A	G	0.960565	0.0427255	6.2e-112	0.976813	0.111773	1e-111	84.9578	6.64798	0.00992684
rs74940492	15	28529071	T	G	0.959187	0.0433944	2.9e-108	0.973668	0.11282	4.66e-108	84.8676	6.60833	0.0101503
rs1667394	15	28530182	T	C	-1.04438	0.0271747	0	-1.05046	0.12212	0	95.0346	20.1395	7.2e-06
rs12592730	15	28530359	A	G	0.959483	0.043756	1.4e-106	0.974045	0.111281	2.48e-106	84.1661	6.31556	0.0119683
rs16950993	15	28532120	G	A	0.962902	0.0430091	5.11e-111	0.978977	0.109007	9.53e-111	83.9502	6.2306	0.0125561
rs77416688	15	28532228	A	T	0.961032	0.0437307	4.87e-107	0.975639	0.113305	7.93e-107	84.7593	6.56139	0.0104215
rs58764974	15	28532302	T	G	0.961059	0.0437696	7.39e-107	0.975933	0.113674	1.19e-106	84.8211	6.58808	0.0102664
rs1635168	15	28535266	C	A	-0.985557	0.0414865	9.5e-125	-0.996032	0.100766	2.14e-124	82.7862	5.80929	0.0159417
rs58395411	15	28536119	G	C	0.967658	0.0438722	8.31e-108	0.98123	0.110219	1.55e-107	83.8158	6.17887	0.0129285
rs76925859	15	28537015	G	T	0.968323	0.0438993	8.04e-108	0.981859	0.110509	1.48e-107	83.8849	6.20538	0.0127363
rs1667390	15	28537701	T	C	-1.01156	0.0292212	1.39e-262	-1.01604	0.11907	5.88e-264	93.9676	16.5771	4.67e-05
rs2346039	15	28538411	C	G	0.967685	0.043873	8.28e-108	0.98125	0.110199	1.54e-107	83.8095	6.17645	0.0129462
rs12438302	15	28538616	A	G	0.856107	0.0389035	2.53e-107	0.856509	0.159265	6.35e-109	94.0332	16.7595	4.24e-05
rs1635166	15	28539834	T	C	-0.97	0.0286346	1.55e-251	-0.969835	0.072395	4.02e-251	84.3553	6.39194	0.011464
rs74853090	15	28541579	A	G	0.958373	0.0442859	7.46e-104	0.972329	0.106523	1.63e-103	82.2807	5.64356	0.0175196
rs79164713	15	28543630	A	C	0.958602	0.0442745	5.9e-104	0.972549	0.105425	1.34e-103	81.9066	5.52688	0.0187264
rs8023410	15	28543879	T	G	0.96394	0.0435208	1.07e-108	0.979449	0.103637	2.52e-108	81.7757	5.48716	0.0191566
rs76704029	15	28546173	C	T	0.854882	0.0389426	8.22e-107	0.855515	0.159145	2.11e-108	94.0121	16.7005	4.38e-05
rs141538748	15	28549268	T	C	0.953608	0.0445277	9.47e-102	0.968049	0.106764	2.08e-101	82.1365	5.598	0.017981
