# Supplementary material for: Investigating the genetic architecture of eye colour in a Canadian cohort
Source: iScience. 2022 May 30;25(6):104485. doi: 10.1016/j.isci.2022.104485 (PMC9194134; doi:10.1016/j.isci.2022.104485)
Supplement: Data S2. FINEMAP results and annotation of loci with logBF ≥ 2, related to STAR Methods [file mmc3.xlsx]

## Sheet: Supplementary-File-2
rsid	chromosome	position (hg19)	allele1	allele2	MAF	beta	SE	Z-score	PIP	log10BF	Overlapped Gene	Type of Gene	Annotation	Near_UpGene	Near_DownGene	Roadmap_Region.Start	Roadmap_Region.End	Roadmap_Feature.Type.Class	Roadmap_Feature.Type	Roadmap_Epigenome	CADD_PHRED-score
rs12203592	6	396321	C	T	0.17	-0.16	0.03	-5.75	1	6.26	IRF4	protein_coding	non-coding intronic,3downstream,intronic	None	None	394748	397443	Open Chromatin	DNase1	foreskin melanocyte	11.78
rs1326779	9	12737581	T	C	0.3	0.14	0.02	5.86	0.09	2.47	RP11-3L8.3	antisense	non-coding intronic	None	None	NA	NA	NA	NA	NA	1.014
rs1326780	9	12738034	T	C	0.3	0.14	0.02	5.83	0.08	2.4	RP11-3L8.3	antisense	non-coding intronic	None	None	NA	NA	NA	NA	NA	15.18
rs13284327	9	12601513	A	G	0.37	-0.13	0.02	-5.76	0.05	2.25	None	None	None	RNU2-47P	TYRP1	NA	NA	NA	NA	NA	NA
rs10756400	9	12738157	G	A	0.3	0.14	0.02	5.76	0.05	2.21	RP11-3L8.3	antisense	non-coding intronic	None	None	NA	NA	NA	NA	NA	3.32
rs970944	9	12738401	C	T	0.3	0.14	0.02	5.73	0.04	2.12	RP11-3L8.3	antisense	non-coding intronic	None	None	NA	NA	NA	NA	NA	1.016
rs970946	9	12738690	C	A	0.3	0.14	0.02	5.72	0.04	2.08	RP11-3L8.3	antisense	non-coding intronic	None	None	NA	NA	NA	NA	NA	2.358
rs970945	9	12738641	C	T	0.3	0.14	0.02	5.71	0.04	2.08	RP11-3L8.3	antisense	non-coding intronic	None	None	NA	NA	NA	NA	NA	2.934
rs10809809	9	12631398	A	G	0.36	-0.13	0.02	-5.7	0.04	2.07	None	None	None	RNU2-47P	TYRP1	NA	NA	NA	NA	NA	NA
rs13297008	9	12677471	G	A	0.38	-0.13	0.02	-5.69	0.03	2.03	None	None	None	RNU2-47P	TYRP1	12677400	12677912	Open Chromatin	DNase1	foreskin melanocyte	1.12
rs10960730	9	12631099	A	G	0.36	-0.13	0.02	-5.68	0.03	2	None	None	None	RNU2-47P	TYRP1	NA	NA	NA	NA	NA	4.192
rs1126809	11	89017961	G	A	0.28	-0.14	0.02	-5.53	0.21	2.8	TYR	protein_coding	non-coding,coding nonsyn	None	None	NA	NA	NA	NA	NA	NA
rs11018578	11	89058101	T	C	0.31	-0.13	0.02	-5.36	0.09	2.36	NOX4	protein_coding	3downstream,3utr	None	None	NA	NA	NA	NA	NA	11.51
rs3829229	11	89057348	G	A	0.31	-0.13	0.02	-5.34	0.08	2.32	None	None	None	TYR	NOX4	NA	NA	NA	NA	NA	1.006
rs1954772	11	89033269	C	T	0.31	-0.13	0.02	-5.33	0.08	2.3	None	None	None	TYR	NOX4	NA	NA	NA	NA	NA	NA
rs7950615	11	89053302	G	A	0.31	-0.13	0.02	-5.32	0.07	2.28	None	None	None	TYR	NOX4	NA	NA	NA	NA	NA	1.903
rs34993346	11	89046097	A	G	0.31	-0.13	0.02	-5.24	0.05	2.09	None	None	None	TYR	NOX4	NA	NA	NA	NA	NA	13.33
rs1847140	11	89037064	A	G	0.32	-0.12	0.02	-5.23	0.05	2.05	None	None	None	TYR	NOX4	NA	NA	NA	NA	NA	4.436
rs4144266	14	92789205	A	G	0.44	-0.12	0.02	-5.62	0.16	2.71	SLC24A4	protein_coding	intronic,5upstream	None	None	NA	NA	NA	NA	NA	7.619
rs35983729	14	92787761	T	G	0.44	-0.12	0.02	-5.6	0.14	2.65	None	None	None	RNU6-366P	SLC24A4	NA	NA	NA	NA	NA	5.697
rs12896399	14	92773663	G	T	0.44	-0.12	0.02	-5.56	0.12	2.56	None	None	None	RNU6-366P	SLC24A4	NA	NA	NA	NA	NA	NA
rs12896471	14	92773903	C	G	0.44	-0.12	0.02	-5.56	0.12	2.56	None	None	None	RNU6-366P	SLC24A4	NA	NA	NA	NA	NA	1.045
rs12883151	14	92790077	A	G	0.44	-0.12	0.02	-5.56	0.12	2.55	SLC24A4	protein_coding	intronic,5upstream,5utr	None	None	NA	NA	NA	NA	NA	8.981
rs746586	14	92775967	C	T	0.44	-0.12	0.02	-5.47	0.07	2.34	None	None	None	RNU6-366P	SLC24A4	NA	NA	NA	NA	NA	1.781
rs56137766	14	92785941	T	A	0.44	-0.12	0.02	-5.44	0.06	2.27	None	None	None	RNU6-366P	SLC24A4	NA	NA	NA	NA	NA	5.231
rs1885194	14	92777462	T	C	0.44	-0.12	0.02	-5.42	0.06	2.22	None	None	None	RNU6-366P	SLC24A4	NA	NA	NA	NA	NA	4.808
rs941799	14	92776825	C	T	0.44	-0.12	0.02	-5.42	0.06	2.21	None	None	None	RNU6-366P	SLC24A4	NA	NA	NA	NA	NA	3.553
rs4904866	14	92768503	C	T	0.44	-0.12	0.02	-5.39	0.05	2.16	None	None	None	RNU6-366P	SLC24A4	NA	NA	NA	NA	NA	5.795
rs12913832	15	28365618	A	G	0.23	-1.26	0.02	-53.28	1	13.14	HERC2	protein_coding	5upstream,intronic	None	None	28364747	28366238	Open Chromatin	DNase1	foreskin melanocyte	15.81
rs117007668	15	28371422	G	A	0.01	0.99	0.08	12.8	1	5.59	HERC2	protein_coding	intronic	None	None	28371253	28371627	Open Chromatin	DNase1	foreskin melanocyte	2.119
rs4778138	15	28335820	A	G	0.13	0.81	0.03	27.31	0.99	5.08	OCA2	protein_coding	intronic	None	None	NA	NA	NA	NA	NA	1.982
rs117744568	15	28498692	C	A	0.02	0.87	0.06	14.19	0.89	4.04	HERC2	protein_coding	intronic,3downstream	None	None	NA	NA	NA	NA	NA	NA
rs71467328	15	28518229	C	T	0.04	-0.48	0.05	-8.77	0.63	3.36	HERC2	protein_coding	non-coding,intronic	None	None	NA	NA	NA	NA	NA	NA
rs117743506	15	28510460	G	A	0.02	0.85	0.06	14.16	0.11	2.23	HERC2	protein_coding	intronic	None	None	NA	NA	NA	NA	NA	1.091
rs1597196	15	28294922	G	T	0.18	0.42	0.03	15.71	0.1	2.17	OCA2	protein_coding	intronic	None	None	NA	NA	NA	NA	NA	NA
